# Supplementary material for: Dopaminergic Modulation of Short‐Term Associative Memory in Caenorhabditis elegans
Source: J Neurochem. 2025 Aug 19;169(8):e70200. doi: 10.1111/jnc.70200 (PMC12362331; doi:10.1111/jnc.70200)
Supplement: Supplementary file 1 — Data S1: jnc70200‐sup‐0001‐Supinfo01.xlsx. [file JNC-169-0-s001.xlsx]

## Sheet: Figure 1
Figure designation	Test	Comparison	P-value	Degree of Freedom (df)	F value (ANOVA)	T value (t-test)
1Bi	timepoint t-test	N	0.1169	4	na	1.994
1Bi	timepoint t-test	C0	0.043	4	na	2.925
1Bi	timepoint t-test	C0.5	0.0183	4	na	3.8543
1Bi	timepoint t-test	C1	0.0005	4	na	10.38
1Bi	timepoint t-test	C1.5	<0.0001	4	na	18.77
1Bi	timepoint t-test	C2	0.0002	4	na	12.91
1Bi	N2 ANOVA	N and C0	0.0019	24	5.929	na
1Bi	cat-2 ANOVA	N and C0	<0.0001	24	14.85	na
1Bii	timepoint t-test	C0	0.2136	4	na	1.478
1Bii	timepoint t-test	C0.5	0.0967	4	na	2.162
1Bii	timepoint t-test	C1	0.0117	4	na	4.398
1Bii	timepoint t-test	C1.5	0.0034	4	na	6.218
1Bii	timepoint t-test	C2	0.0029	4	na	6.471
1Ci	timepoint t-test	N	0.2029	4	na	1.521
1Ci	timepoint t-test	C0	0.0398	4	na	3.004
1Ci	timepoint t-test	C0.5	0.2098	3	na	1.591
1Ci	timepoint t-test	C1	0.1101	4	na	2.047
1Ci	timepoint t-test	C1.5	0.0364	4	na	3.096
1Ci	timepoint t-test	C2	0.3939	3	na	0.9929
1Ci	N2 ANOVA	N and C0	<0.0001	22	13.1	na
1Ci	dat-1 ANOVA	N and C0	<0.0001	24	21.43	na
1Cii	timepoint t-test	C0	0.0478	4	na	2.821
1Cii	timepoint t-test	C0.5	0.038	3	na	3.554
1Cii	timepoint t-test	C1	0.0691	4	na	2.467
1Cii	timepoint t-test	C1.5	0.0323	4	na	3.219
1Cii	timepoint t-test	C2	0.0501	3	na	3.18
1Di	timepoint ANOVA	N2 and cat-2 N	0.0408	12	na	5.318
1Di	timepoint ANOVA	N2 and cat-2 resc N	0.0354	12	na	5.318
1Di	timepoint ANOVA	cat-2 and cat-2 resc N	0.9964	12	na	5.318
1Di	timepoint ANOVA	N2 and cat-2 C0	0.062	12	na	3.419
1Di	timepoint ANOVA	N2 and cat-2 resc C0	0.2133	12	na	3.419
1Di	timepoint ANOVA	cat-2 and cat-2 resc C0	0.7384	12	na	3.419
1Di	timepoint ANOVA	N2 and cat-2 C0.5	0.0872	12	na	2.716
1Di	timepoint ANOVA	N2 and cat-2 resc C0.5	0.5517	12	na	2.716
1Di	timepoint ANOVA	cat-2 and cat-2 resc C0.5	0.4321	12	na	2.716
1Di	timepoint ANOVA	N2 and cat-2 C2	0.0006	12	na	13.48
1Di	timepoint ANOVA	N2 and cat-2 resc C2	0.0747	12	na	13.48
1Di	timepoint ANOVA	cat-2 and cat-2 resc C2	0.431	12	na	13.48
1Di	N2 ANOVA	N2	0.0004	16	na	13.13
1Di	cat-2 ANOVA	cat-2	<0.0001	16	na	14.41
1Di	cat-2 resc ANOVA	cat-2 resc	0.0008	16	na	9.004
1Dii	timepoint ANOVA	N2 and cat-2 C0	0.705	12	na	1.065
1Dii	timepoint ANOVA	N2 and cat-2 resc C0	0.3448	12	na	1.065
1Dii	timepoint ANOVA	cat-2 and cat-2 resc C0	0.7968	12	na	1.065
1Dii	timepoint ANOVA	N2 and cat-2 C0.5	0.9402	12	na	1.145
1Dii	timepoint ANOVA	N2 and cat-2 resc C0.5	0.5261	12	na	1.145
1Dii	timepoint ANOVA	cat-2 and cat-2 resc C0.5	0.35	12	na	1.145
1Dii	timepoint ANOVA	N2 and cat-2 C2	0.0295	12	na	5.061
1Dii	timepoint ANOVA	N2 and cat-2 resc C2	0.8802	12	na	5.061
1Dii	timepoint ANOVA	cat-2 and cat-2 resc C2	0.0692	12	na	5.061

## Sheet: Figure 2
Figure designation	Test	Comparison	P-value	Degree of Freedom (df)	F value (ANOVA)	T value (t-test)
2Bi	timepoint t-test	N	0.736	3	na	0.37
2Bi	timepoint t-test	C0	0.0929	3	na	2.435
2Bi	timepoint t-test	C0.5	0.8187	3	na	0.25
2Bi	timepoint t-test	C1	0.3146	3	na	1.205
2Bi	timepoint t-test	C1.5	0.2213	3	na	1.54
2Bi	timepoint t-test	C2	0.5079	3	na	0.7496
2Bi	N2 ANOVA	N and C0	<0.0001	18	16.95	na
2Bi	dop-1 ANOVA	N and C0	<0.0001	18	10.64	na
2Bii	timepoint t-test	N	0.3113	3	na	1.215
2Bii	timepoint t-test	C0	0.1322	3	na	2.054
2Bii	timepoint t-test	C0.5	0.1282	3	na	2.086
2Bii	timepoint t-test	C1	0.3764	3	na	1.036
2Bii	timepoint t-test	C1.5	0.9276	3	na	0.09869
2Bii	timepoint t-test	C2	0.1266	3	na	2.1
2Bii	N2 ANOVA	N and C0	<0.0001	18	16.48	na
2Bii	dop-2 ANOVA	N and C0	0.0001	18	12.01	na
2Biii	timepoint t-test	N	0.4126	3	na	0.9491
2Biii	timepoint t-test	C0	0.0706	3	na	2.753
2Biii	timepoint t-test	C0.5	0.8039	3	na	0.2712
2Biii	timepoint t-test	C1	0.5709	3	na	0.6343
2Biii	timepoint t-test	C1.5	0.2268	3	na	1.516
2Biii	timepoint t-test	C2	0.3336	3	na	1.15
2Biii	N2 ANOVA	N and C0	0.0197	18	10.07	na
2Biii	dop-3 ANOVA	N and C0	0.0023	18	13.78	na
2Ci	timepoint t-test	N	0.0178	3	na	4.739
2Ci	timepoint t-test	C0	0.0127	3	na	5.354
2Ci	timepoint t-test	C0.5	0.1221	3	na	2.138
2Ci	timepoint t-test	C1	0.0243	3	na	4.224
2Ci	timepoint t-test	C1.5	0.006	3	na	6.984
2Ci	timepoint t-test	C2	0.0223	3	na	4.361
2Ci	N2 ANOVA	N and C0	0.0009	18	7.04	na
2Ci	dop 1/2/3 ANOVA	N and C0	0.0047	18	6.668	na
2Cii	timepoint t-test	C0	0.1524	3	na	1.908
2Cii	timepoint t-test	C0.5	0.4613	3	na	0.8427
2Cii	timepoint t-test	C1	0.7618	3	na	0.332
2Cii	timepoint t-test	C1.5	0.3112	3	na	1.215
2Cii	timepoint t-test	C2	0.2993	3	na	1.252
2Di	timepoint t-test	N	0.2032	3	na	1.622
2Di	timepoint t-test	C0	0.0314	3	na	3.829
2Di	timepoint t-test	C0.5	0.1469	3	na	1.945
2Di	timepoint t-test	C1	0.1197	3	na	2.159
2Di	timepoint t-test	C1.5	0.2184	3	na	1.552
2Di	timepoint t-test	C2	0.5208	3	na	0.7251
2Di	N2 ANOVA	N and C0	<0.0001	18	11.09	na
2Di	dop 1/2 ANOVA	N and C0	0.0002	18	9.559	na
2Dii	timepoint t-test	N	0.0029	2	na	18.44
2Dii	timepoint t-test	C0	0.0528	2	na	4.178
2Dii	timepoint t-test	C0.5	0.0144	2	na	8.23
2Dii	timepoint t-test	C1	0.0128	2	na	8.767
2Dii	timepoint t-test	C1.5	0.0039	2	na	15.92
2Dii	timepoint t-test	C2	0.0406	2	na	4.813
2Dii	N2 ANOVA	N and C0	0.0205	12	3.785	na
2Dii	dop 1/3 ANOVA	N and C0	0.0379	12	3.492	na
2Diii	timepoint t-test	N	0.1083	3	na	2.267
2Diii	timepoint t-test	C0	0.0724	3	na	2.722
2Diii	timepoint t-test	C0.5	0.0379	3	na	3.558
2Diii	timepoint t-test	C1	0.0098	3	na	5.874
2Diii	timepoint t-test	C1.5	0.0805	3	na	2.599
2Diii	timepoint t-test	C2	0.0013	3	na	11.91
2Diii	N2 ANOVA	N and C0	0.0152	18	4.446	na
2Diii	dop 2/3 ANOVA	N and C0	<0.0001	18	13.82	na
2Div	timepoint t-test	C0	0.9233	3	na	0.1046
2Div	timepoint t-test	C0.5	0.3141	3	na	1.206
2Div	timepoint t-test	C1	0.2175	3	na	1.556
2Div	timepoint t-test	C1.5	0.7514	3	na	0.3472
2Div	timepoint t-test	C2	0.0398	3	na	3.488

## Sheet: Figure 3
Figure designation	Test	Comparison	P-value	Degree of Freedom (df)	F value (ANOVA)	T value (t-test)
3Ai	timepoint ANOVA	N2 and dop 2/3 N	0.2652	16	4.122	na
3Ai	timepoint ANOVA	N2 and dop 2/3 resc N	0.0435	16	4.122	na
3Ai	timepoint ANOVA	dop 2/3 and dop 2/3 resc N	0.7355	16	4.122	na
3Ai	timepoint ANOVA	N2 and dop 2/3 C0	0.2254	16	2.845	na
3Ai	timepoint ANOVA	N2 and dop 2/3 resc C0	0.0523	16	2.845	na
3Ai	timepoint ANOVA	dop 2/3 and dop 2/3 resc C0	0.8406	16	2.845	na
3Ai	timepoint ANOVA	N2 and dop 2/3 C0.5	0.0357	16	4.836	na
3Ai	timepoint ANOVA	N2 and dop 2/3 resc C0.5	0.0306	16	4.836	na
3Ai	timepoint ANOVA	dop 2/3 and dop 2/3 resc C0.5	0.9998	16	4.836	na
3Ai	timepoint ANOVA	N2 and dop 2/3 C2	0.0169	16	4.344	na
3Ai	timepoint ANOVA	N2 and dop 2/3 resc C2	0.1856	16	4.344	na
3Ai	timepoint ANOVA	dop 2/3 and dop 2/3 resc C2	0.587	16	4.344	na
3Ai	N2 ANOVA	N2 and C0	0.0001	16	17	na
3Ai	dop 2/3 ANOVA	N2 and C0	<0.0001	16	18.69	na
3Ai	dop 2/3 resc ANOVA	N2 and C0	0.0175	16	6.534	na
3Aii	timepoint ANOVA	N2 and dop 2/3 C0	0.5407	16	2.279	na
3Aii	timepoint ANOVA	N2 and dop 2/3 resc C0	0.2578	16	2.279	na
3Aii	timepoint ANOVA	dop 2/3 and dop 2/3 resc C0	0.5911	16	2.279	na
3Aii	timepoint ANOVA	N2 and dop 2/3 C0.5	0.7357	16	0.5735	na
3Aii	timepoint ANOVA	N2 and dop 2/3 resc C0.5	0.9998	16	0.5735	na
3Aii	timepoint ANOVA	dop 2/3 and dop 2/3 resc C0.5	0.6872	16	0.5735	na
3Aii	timepoint ANOVA	N2 and dop 2/3 C2	0.2416	16	0.7263	na
3Aii	timepoint ANOVA	N2 and dop 2/3 resc C2	0.9318	16	0.7263	na
3Aii	timepoint ANOVA	dop 2/3 and dop 2/3 resc C2	0.211	16	0.7263	na
3Bi	timepoint ANOVA	N2 and dop 2/3 N	0.574	12	1.285	na
3Bi	timepoint ANOVA	N2 and dop 2/3 resc N	0.2799	12	1.285	na
3Bi	timepoint ANOVA	dop 2/3 and dop 2/3 resc N	0.9344	12	1.285	na
3Bi	timepoint ANOVA	N2 and dop 2/3 C0	0.7698	12	0.6928	na
3Bi	timepoint ANOVA	N2 and dop 2/3 resc C0	0.7342	12	0.6928	na
3Bi	timepoint ANOVA	dop 2/3 and dop 2/3 resc C0	0.9999	12	0.6928	na
3Bi	timepoint ANOVA	N2 and dop 2/3 C0.5	0.3598	12	1.739	na
3Bi	timepoint ANOVA	N2 and dop 2/3 resc C0.5	0.2503	12	1.739	na
3Bi	timepoint ANOVA	dop 2/3 and dop 2/3 resc C0.5	0.9933	12	1.739	na
3Bi	timepoint ANOVA	N2 and dop 2/3 C2	0.0965	12	2.494	na
3Bi	timepoint ANOVA	N2 and dop 2/3 resc C2	0.2459	12	2.494	na
3Bi	timepoint ANOVA	dop 2/3 and dop 2/3 resc C2	0.9316	12	2.494	na
3Bi	N2 ANOVA	N2 and C0	0.0221	12	4.686	na
3Bi	dop 2/3 ANOVA	N2 and C0	<0.0001	12	16.41	na
3Bi	dop 2/3 resc ANOVA	N2 and C0	0.0003	12	15.6	na
3Bii	timepoint ANOVA	N2 and dop 2/3 C0	0.753	12	0.7296	na
3Bii	timepoint ANOVA	N2 and dop 2/3 resc C0	0.3061	12	0.7296	na
3Bii	timepoint ANOVA	dop 2/3 and dop 2/3 resc C0	0.4694	12	0.7296	na
3Bii	timepoint ANOVA	N2 and dop 2/3 C0.5	0.7424	12	0.1998	na
3Bii	timepoint ANOVA	N2 and dop 2/3 resc C0.5	0.8845	12	0.1998	na
3Bii	timepoint ANOVA	dop 2/3 and dop 2/3 resc C0.5	0.6366	12	0.1998	na
3Bii	timepoint ANOVA	N2 and dop 2/3 C2	0.0473	12	1.961	na
3Bii	timepoint ANOVA	N2 and dop 2/3 resc C2	0.7991	12	1.961	na
3Bii	timepoint ANOVA	dop 2/3 and dop 2/3 resc C2	0.075	12	1.961	na

## Sheet: Figure 4
Figure designation	Test	Comparison	P-value	Degree of Freedom (df)	F value (ANOVA)	T value (t-test)
4Ai	timepoint ANOVA	N2 and cat-2 N	0.1325	18	6.804	na
4Ai	timepoint ANOVA	N2 and ADE N	0.0046	18	6.804	na
4Ai	timepoint ANOVA	cat-2 and ADE N	0.2523	18	6.804	na
4Ai	timepoint ANOVA	N2 and cat-2 C0	0.0558	18	7.969	na
4Ai	timepoint ANOVA	N2 and ADE C0	0.0026	18	7.969	na
4Ai	timepoint ANOVA	cat-2 and ADE C0	0.3375	18	7.969	na
4Ai	timepoint ANOVA	N2 and cat-2 C0.5	0.107	18	3.63	na
4Ai	timepoint ANOVA	N2 and dop ADE C0.5	0.0578	18	3.63	na
4Ai	timepoint ANOVA	cat-2 and ADE C0.5	0.9435	18	3.63	na
4Ai	timepoint ANOVA	N2 and cat-2 C2	0.005	18	10.58	na
4Ai	timepoint ANOVA	N2 and ADE C2	0.0013	18	10.58	na
4Ai	timepoint ANOVA	cat-2 and ADE C2	0.8151	18	10.58	na
4Ai	N2 ANOVA	N2 and C0	0.0004	24	10.07	na
4Ai	cat-2 ANOVA	N2 and C0	<0.0001	24	14.01	na
4Ai	ADE ANOVA	N2 and C0	<0.0001	24	11.15	na
4Aii	timepoint ANOVA	N2 and cat-2 C0	0.0777	9	2.412	na
4Aii	timepoint ANOVA	N2 and ADE C0	0.1056	9	2.412	na
4Aii	timepoint ANOVA	cat-2 and ADE C0	0.8517	9	2.412	na
4Aii	timepoint ANOVA	N2 and cat-2 C0.5	0.7382	18	0.5205	na
4Aii	timepoint ANOVA	N2 and dop ADE C0.5	0.9723	18	0.5205	na
4Aii	timepoint ANOVA	cat-2 and ADE C0.5	0.6017	18	0.5205	na
4Aii	timepoint ANOVA	N2 and cat-2 C2	0.2973	18	1.211	na
4Aii	timepoint ANOVA	N2 and ADE C2	0.6018	18	1.211	na
4Aii	timepoint ANOVA	cat-2 and ADE C2	0.8407	18	1.211	na
4Bi	timepoint ANOVA	N2 and cat-2 N	0.7799	18	0.9122	na
4Bi	timepoint ANOVA	N2 and CEP N	0.7811	18	0.9122	na
4Bi	timepoint ANOVA	cat-2 and CEP N	0.3867	18	0.9122	na
4Bi	timepoint ANOVA	N2 and cat-2 C0	0.0005	18	17.12	na
4Bi	timepoint ANOVA	N2 and CEP C0	0.0001	18	17.12	na
4Bi	timepoint ANOVA	cat-2 and CEP C0	0.7512	18	17.12	na
4Bi	timepoint ANOVA	N2 and cat-2 C0.5	0.0022	18	15.11	na
4Bi	timepoint ANOVA	N2 and dop CEP C0.5	0.0002	18	15.11	na
4Bi	timepoint ANOVA	cat-2 and CEP C0.5	0.4515	18	15.11	na
4Bi	timepoint ANOVA	N2 and cat-2 C2	0.0331	18	6.166	na
4Bi	timepoint ANOVA	N2 and CEP C2	0.0115	18	6.166	na
4Bi	timepoint ANOVA	cat-2 and CEP C2	0.8701	18	6.166	na
4Bi	N2 ANOVA	N2 and C0	<0.0001	24	25.44	na
4Bi	cat-2 ANOVA	N2 and C0	<0.0001	24	18.95	na
4Bi	CEP ANOVA	N2 and C0	<0.0001	24	18.47	na
4Bii	timepoint ANOVA	N2 and cat-2 C0	0.0159	18	5.501	na
4Bii	timepoint ANOVA	N2 and CEP C0	0.0495	18	5.501	na
4Bii	timepoint ANOVA	cat-2 and CEP C0	0.8477	18	5.501	na
4Bii	timepoint ANOVA	N2 and cat-2 C0.5	0.0002	18	17.93	na
4Bii	timepoint ANOVA	N2 and dop CEP C0.5	0.0002	18	17.93	na
4Bii	timepoint ANOVA	cat-2 and CEP C0.5	0.9981	18	17.93	na
4Bii	timepoint ANOVA	N2 and cat-2 C2	0.0091	18	7.131	na
4Bii	timepoint ANOVA	N2 and CEP C2	0.0142	18	7.131	na
4Bii	timepoint ANOVA	cat-2 and CEP C2	0.9768	18	7.131	na
4Ci	timepoint ANOVA	N2 and cat-2 N	0.54	9	11.16	na
4Ci	timepoint ANOVA	N2 and ADE+CEP N	0.0037	9	11.16	na
4Ci	timepoint ANOVA	cat-2 and ADE+CEP N	0.0185	9	11.16	na
4Ci	timepoint ANOVA	N2 and cat-2 C0	0.0628	9	20.01	na
4Ci	timepoint ANOVA	N2 and ADE+CEP C0	0.0004	9	20.01	na
4Ci	timepoint ANOVA	cat-2 and ADE+CEP C0	0.0132	9	20.01	na
4Ci	timepoint ANOVA	N2 and cat-2 C0.5	0.7111	9	14.88	na
4Ci	timepoint ANOVA	N2 and dop ADE+CEP C0.5	0.0017	9	14.88	na
4Ci	timepoint ANOVA	cat-2 and ADE+CEP C0.5	0.0053	9	14.88	na
4Ci	timepoint ANOVA	N2 and cat-2 C2	0.1877	9	3.59	na
4Ci	timepoint ANOVA	N2 and ADE+CEP C2	0.0698	9	3.59	na
4Ci	timepoint ANOVA	cat-2 and ADE+CEP C2	0.7948	9	3.59	na
4Ci	N2 ANOVA	N2 and C0	0.0009	12	11.35	na
4Ci	cat-2 ANOVA	N2 and C0	<0.0001	12	24.98	na
4Ci	ADE+CEP ANOVA	N2 and C0	<0.0001	12	29.27	na
4Cii	timepoint ANOVA	N2 and cat-2 C0	0.9356	9	1.901	na
4Cii	timepoint ANOVA	N2 and ADE+CEP C0	0.1342	9	1.901	na
4Cii	timepoint ANOVA	cat-2 and ADE+CEP C0	0.1179	9	1.901	na
4Cii	timepoint ANOVA	N2 and cat-2 C0.5	0.6864	9	0.8514	na
4Cii	timepoint ANOVA	N2 and dop ADE+CEP C0.5	0.4109	9	0.8514	na
4Cii	timepoint ANOVA	cat-2 and ADE+CEP C0.5	0.2328	9	0.8514	na
4Cii	timepoint ANOVA	N2 and cat-2 C2	0.1444	9	1.287	na
4Cii	timepoint ANOVA	N2 and ADE+CEP C2	0.5141	9	1.287	na
4Cii	timepoint ANOVA	cat-2 and ADE+CEP C2	0.3819	9	1.287	na

## Sheet: Supplementary 1
Figure designation	Test	Comparison	P-value	Degree of Freedom (df)	F value (ANOVA)	T value (t-test)
S1A (dop-1)	timepoint t-test	C0	0.2167	3	na	1.56
S1A	timepoint t-test	C0.5	0.9228	3	na	0.1053
S1A	timepoint t-test	C1	0.3813	3	na	1.024
S1A	timepoint t-test	C1.5	0.3403	3	na	1.131
S1A	timepoint t-test	C2	0.5684	3	na	0.6387
S1B (dop-2)	timepoint t-test	C0	0.0943	3	na	2.418
S1B	timepoint t-test	C0.5	0.1876	3	na	1.701
S1B	timepoint t-test	C1	0.7445	3	na	0.3574
S1B	timepoint t-test	C1.5	0.7867	3	na	0.2958
S1B	timepoint t-test	C2	0.0664	3	na	2.827
S1C (dop-3)	timepoint t-test	C0	0.9556	3	na	0.06051
S1C	timepoint t-test	C0.5	0.2436	3	na	1.447
S1C	timepoint t-test	C1	0.4211	3	na	0.9297
S1C	timepoint t-test	C1.5	0.6882	3	na	0.4424
S1C	timepoint t-test	C2	0.9435	3	na	0.07997
S1D (dop 1/2)	timepoint t-test	C0	0.3893	3	na	1.004
S1D	timepoint t-test	C0.5	0.2704	3	na	1.348
S1D	timepoint t-test	C1	0.7798	3	na	0.3058
S1D	timepoint t-test	C1.5	0.5393	3	na	0.6909
S1D	timepoint t-test	C2	0.4258	3	na	0.9192
S1E (dop 1/3)	timepoint t-test	C0	0.191	2	na	1.946
S1E	timepoint t-test	C0.5	0.0163	2	na	7.74
S1E	timepoint t-test	C1	0.2801	2	na	1.467
S1E	timepoint t-test	C1.5	0.3939	2	na	1.078
S1E	timepoint t-test	C2	0.3685	2	na	1.152
